# Supplementary material for: Detection of SARS-CoV-2 using qRT-PCR in saliva obtained from asymptomatic or mild COVID-19 patients, comparative analysis with matched nasopharyngeal samples
Source: PLoS One. 2021 Jun 10;16(6):e0252964. doi: 10.1371/journal.pone.0252964 (PMC8191987; doi:10.1371/journal.pone.0252964)
Supplement: S3 Fig — (ZIP) [file pone.0252964.s003.zip]

Archive with 2 entries (2 files):
- S3a_Fig.tiff
- S3b_Fig.tiff
